# Supplementary material for: Epidemiological Surveillance, Variability, and Evolution of Isolates Belonging to the Spanish Clone of the 4,[5],12:i:- Monophasic Variant of Salmonella enterica Serovar Typhimurium
Source: Antibiotics (Basel). 2025 Jul 16;14(7):711. doi: 10.3390/antibiotics14070711 (PMC12291984; doi:10.3390/antibiotics14070711)
Supplement: Supplementary file 1 [file antibiotics-14-00711-s001.zip]

Archive with 1 entries (1 files):
- antibiotics-3740716-supplementary.pdf
